# Supplementary material for: Assessing We-Disease Appraisals of Health Problems: Development and Validation of the We-Disease Questionnaire
Source: Eur J Investig Health Psychol Educ. 2024 Apr 3;14(4):941–53. doi: 10.3390/ejihpe14040061 (PMC11049654; doi:10.3390/ejihpe14040061)
Supplement: Supplementary file 1 [file ejihpe-14-00061-s001.zip]

Archive with 5 entries (4 files):
- STROBE-cross-sectional_checklist.pdf
- Table S1.pdf
- __MACOSX/
- __MACOSX/._STROBE-cross-sectional_checklist.docx
- __MACOSX/._Table S1.docx
